# Supplementary material for: Monitoring Progress Towards the Elimination of Hepatitis C as a Public Health Threat in Norway: A Modelling Study Among People Who Inject Drugs and Immigrants
Source: J Infect Dis. 2024 Mar 27;230(3):e700–11. doi: 10.1093/infdis/jiae147 (PMC11420790; doi:10.1093/infdis/jiae147)
Supplement: jiae147_Supplementary_Data [file jiae147_supplementary_data.zip]

Archive with 2 entries (2 files):
- supplement_A_model_hepatitis C_Norway.docx
- supplement_B_model_hepatitis C_Norway.csv
