# Supplementary material for: Monitoring Progress Towards the Elimination of Hepatitis C as a Public Health Threat in Norway: A Modelling Study Among People Who Inject Drugs and Immigrants
Source: J Infect Dis. 2024 Mar 27;230(3):e700–11. doi: 10.1093/infdis/jiae147 (PMC11420790; doi:10.1093/infdis/jiae147)
Supplement: jiae147_Supplementary_Data [file jiae147_supplementary_data.zip › supplement_B_model_hepatitis C_Norway.csv]

	scenario	path	year	inc_infections_mean	inc_infections_median	inc_infections_lower95	inc_infections_upper95	inc_infections_lowerIQR	inc_infections_upperIQR	incidence_infections_per_100_active_pwid_mean	incidence_infections_per_100_active_pwid_median	incidence_infections_per_100_active_pwid_lower95	incidence_infections_per_100_active_pwid_upper95	incidence_infections_per_100_active_pwid_lowerIQR	incidence_infections_per_100_active_pwid_upperIQR	total_chronic_hcv_prevalence_mean	total_chronic_hcv_prevalence_median	total_chronic_hcv_prevalence_lower95	total_chronic_hcv_prevalence_upper95	total_chronic_hcv_prevalence_lowerIQR	total_chronic_hcv_prevalence_upperIQR	total_chronic_hcv_prevalence_pwid_mean	total_chronic_hcv_prevalence_pwid_median	total_chronic_hcv_prevalence_pwid_lower95	total_chronic_hcv_prevalence_pwid_upper95	total_chronic_hcv_prevalence_pwid_lowerIQR	total_chronic_hcv_prevalence_pwid_upperIQR	chronic_hcv_prevalence_per_100_pwid_mean	chronic_hcv_prevalence_per_100_pwid_median	chronic_hcv_prevalence_per_100_pwid_lower95	chronic_hcv_prevalence_per_100_pwid_upper95	chronic_hcv_prevalence_per_100_pwid_lowerIQR	chronic_hcv_prevalence_per_100_pwid_upperIQR	chronic_hcv_prevalence_active_pwid_mean	chronic_hcv_prevalence_active_pwid_median	chronic_hcv_prevalence_active_pwid_lower95	chronic_hcv_prevalence_active_pwid_upper95	chronic_hcv_prevalence_active_pwid_lowerIQR	chronic_hcv_prevalence_active_pwid_upperIQR	chronic_hcv_prevalence_per_100_active_pwid_mean	chronic_hcv_prevalence_per_100_active_pwid_median	chronic_hcv_prevalence_per_100_active_pwid_lower95	chronic_hcv_prevalence_per_100_active_pwid_upper95	chronic_hcv_prevalence_per_100_active_pwid_lowerIQR	chronic_hcv_prevalence_per_100_active_pwid_upperIQR	chronic_hcv_prevalence_ex_pwid_mean	chronic_hcv_prevalence_ex_pwid_median	chronic_hcv_prevalence_ex_pwid_lower95	chronic_hcv_prevalence_ex_pwid_upper95
1	baseline	revision_1-20240306-scenario_1-baseline-run_on_lagrangian_to_also_perform_ll_cut	1971	0	0	0	0	0	0	0	0	0	0	0	0	518.1826	518.1826	518.1826	518.1826	518.1826	518.1826	0	0	0	0	0	0	0	0	0	0	0	0	0	0	0	0	0	0	0	0	0	0	0	0	0	0	0	0
2	baseline	revision_1-20240306-scenario_1-baseline-run_on_lagrangian_to_also_perform_ll_cut	1972	99.6805	99	27	170	77	123.25	19.555872848351	20.2216113718215	5.06515051637003	30.8743880353447	15.9919028340081	24.0448109333421	696.0507	703.8102	550.8102	803.8352	645.8102	754.8102	190.83	199	46	300	139.75	250	31.4051148606204	32.4056339463094	6.97888837832254	51.6811409501787	22.634887079726	41.6238361471242	163.3185	169	40.975	254	120	212.25	32.7985663930007	33.7155963302752	7.44274809160305	54.0663265306122	23.5595207325629	43.0153274327482	27.5115	28	4	51
3	baseline	revision_1-20240306-scenario_1-baseline-run_on_lagrangian_to_also_perform_ll_cut	1973	106.498	105	51	171	85	126	18.4073857900046	18.3501683501683	9.64973443133153	26.8468084323157	15.7023511852843	21.0950080515298	804.3763	817.9378	608.4378	946.4378	745.4378	873.4378	311.7055	325.5	113	454.025	252	382	41.9456679705842	43.768115942029	13.6496139989707	61.9809520566154	33.3560656633087	52.7717992508782	248.201	260	96	354	204	301	44.006019862755	45.9851687409961	15.1655718336484	64.664831091814	35.427135678392	54.7855750487329	63.5045	65	16	105
4	baseline	revision_1-20240306-scenario_1-baseline-run_on_lagrangian_to_also_perform_ll_cut	1974	118.3985	115.5	71	182.075	98	135	17.8497639105455	17.6470588235294	11.9201356039104	25.2615844544096	15.6322561919505	19.6790352139474	910.2534	925.065399999999	682.0154	1076.0654	854.0654	981.0654	429.7915	443	197.975	595	372	501	48.4562572930156	50.6585612968592	21.2120266760182	65.5555555555556	41.4171656686627	57.3333333333333	331.569	342	163.975	451	290	382	50.8263582896312	53.0086848635236	23.3717688423769	67.6103246533958	44.1445297923722	59.5441595441595	98.2225	101	34	149.025
5	baseline	revision_1-20240306-scenario_1-baseline-run_on_lagrangian_to_also_perform_ll_cut	1975	142.212	140	94.975	203	123	160	17.9415210366776	17.7230046948357	13.1791574472213	24.3479067017789	16.1366313309776	19.4718593706536	1029.52	1037.693	786.618	1215.718	969.693	1098.693	563.285	572	316.975	745	503	634	50.9555893362696	52.5624762500838	27.7372216512504	64.978527510142	45.615671641791	57.9837181870174	413.707	418	247	543	374	460	52.641761875522	54.1237113402062	29.8068542568543	66.4191277751868	47.5838306337028	59.3417129882947	149.578	154	70	211
6	baseline	revision_1-20240306-scenario_1-baseline-run_on_lagrangian_to_also_perform_ll_cut	1976	188.396	186	130	261	166	208	18.6004856721466	18.4018698692612	14.2109322033898	24.0932642487047	16.8608561893837	20.088814897028	1174.1521	1181.3206	912.2456	1384.3456	1108.3206	1246.3206	721.6625	729	458.975	933	656	793.25	50.0503301980542	50.889393191525	30.6796116504854	62.4822695035461	45.6919109061363	55.4812834224599	506.073	508	336.975	647.025	462	552	50.2805912597986	50.8484174870329	32.1655355753436	62.5622728145011	46.0917720214091	55.1789077212806	215.5895	220	118.975	289
7	baseline	revision_1-20240306-scenario_1-baseline-run_on_lagrangian_to_also_perform_ll_cut	1977	265.131	262	180	365	232	296	19.2235249536567	19.0413657255417	14.4634047134825	24.8672400362007	17.2810593071149	20.9326657606752	1363.5667	1366.9482	1079.9482	1601.9482	1282.9482	1447.9482	923.714	926.5	640.975	1172.1	842	1009	46.8468141958952	47.2527897072829	31.4190792596108	58.2217853871138	42.934509003823	51.1304347826087	623.9855	623	450	788.025	569	682	45.5302442057011	45.662100456621	31.8811563820169	56.6794892181246	41.580061951677	49.8887093489035	299.7285	304	184	387.025
8	baseline	revision_1-20240306-scenario_1-baseline-run_on_lagrangian_to_also_perform_ll_cut	1978	360.089	356	249	481	320	400	19.3221269196239	19.1614451307594	14.1981310155991	25.1401558335364	17.32748254839	21.2467026909979	1617.0288	1619.5758	1288.4008	1933.5758	1508.5758	1725.8258	1188.3895	1191	854.975	1509.025	1082	1296	43.934505112145	44.104037211453	31.7697228144989	54.4504504504505	40.4278462654097	47.760761827926	777.346	774	566.95	988	705	849	41.7956464668878	41.6990291262136	31.0022349447009	52.2929984930449	38.1262613021574	45.545598313126	411.0435	416	270	525
9	baseline	revision_1-20240306-scenario_1-baseline-run_on_lagrangian_to_also_perform_ll_cut	1979	432.465	430	316.975	569.05	385	480	18.6215745211412	18.5232607767819	13.6770599266786	24.3351120856823	16.5860025097772	20.6455932791244	1926.8594	1928.2034	1514.1284	2322.2284	1787.9534	2064.4534	1508.4395	1509	1099.85	1901.1	1367.75	1643.5	43.43503410025	43.3877506377805	32.3785453524291	54.0930356231979	39.6345669239999	47.1590896459345	962.8285	956	707	1221.05	871	1057	41.4629097691014	41.1815812337098	30.6855551429702	52.3029428445527	37.4702243201638	45.3749248624071	545.611	550.5	381	686
10	baseline	revision_1-20240306-scenario_1-baseline-run_on_lagrangian_to_also_perform_ll_cut	1980	446.021	443	332.975	571	403	487	17.2440559407397	17.1506072407242	12.9154198949965	21.8738056154449	15.6681569246844	18.8384662421581	2264.427	2266.831	1787.581	2735.881	2095.331	2437.081	1855.7865	1854.5	1372.95	2330	1687	2028	45.844968848665	45.7041684541685	34.3945321452324	57.1848128734393	41.7563600782779	50	1161.716	1156	866.975	1471	1049	1273	44.9380962807534	44.7049924357035	33.3075204273953	56.8436470606652	40.6462787752365	49.2922843419694	694.0705	697	499.85	873
11	baseline	revision_1-20240306-scenario_1-baseline-run_on_lagrangian_to_also_perform_ll_cut	1981	397.6585	396	313.975	489.025	368	427	15.3773869505372	15.3891272133106	12.1374654279148	18.6851841770522	14.2621915125356	16.494450822809	2580.5809	2579.3419	2058.0669	3113.3669	2389.3419	2775.5919	2186.1615	2185.5	1647.9	2716	1996	2383.25	50.3902896595926	50.3000573376629	37.761491668018	62.5683376927522	46.0380475656541	55.0187617260788	1327.506	1324	996	1659.075	1206.75	1451	51.3898046830457	51.2214463360336	38.1942806152013	64.4778481012658	46.6373731844088	56.3081399554411	858.6555	861	634.95	1070.025
12	baseline	revision_1-20240306-scenario_1-baseline-run_on_lagrangian_to_also_perform_ll_cut	1982	337.091	336	288	401.025	318	355	13.371990696335	13.3134158547122	11.4728066693132	15.5104099860239	12.6874520677246	14.0452800918246	2855.8909	2860.8139	2281.7139	3427.8389	2649.5639	3074.0639	2475.605	2481	1889.975	3047.1	2267.75	2693	54.7260765370034	54.7508975375091	41.7684670039431	67.2492230387731	50.1015181030534	59.5045527778406	1448.253	1450	1113.975	1797	1326.75	1580	57.5110961155568	57.5029539188657	43.6616765288215	70.8683638515987	52.8376838296397	62.7522195318805	1027.352	1027	767.95	1269.05
13	baseline	revision_1-20240306-scenario_1-baseline-run_on_lagrangian_to_also_perform_ll_cut	1983	304.142	304	262.975	351	288	319	11.8885031443833	11.8831425187525	10.3443701618578	13.4910236316272	11.3385826771654	12.4247823731176	3102.5739	3111.2859	2496.2859	3686.2859	2886.2859	3337.2859	2736.831	2745	2137.825	3319.05	2522.25	2967	57.4299702598188	57.5472653117242	44.6707550025733	69.6802288736292	52.9196293902176	62.1678147517754	1553.647	1557	1217	1883.025	1433.75	1683	60.7692575575349	60.8763679026751	47.3124070309372	73.587070803939	56.0797851937092	65.748167934058	1183.184	1185	900.95	1447
14	baseline	revision_1-20240306-scenario_1-baseline-run_on_lagrangian_to_also_perform_ll_cut	1984	322.367	322	278	373	306	337	11.6888596781305	11.6859623733719	10.150185931626	13.3115821359745	11.1514055792683	12.2009822635283	3347.1319	3355.2579	2719.7079	3935.7579	3123.7579	3588.7579	2995.7275	3005	2372	3594.075	2772	3232.25	57.9825797335491	58.0908281358154	45.6780331485219	69.6701124013825	53.559418446795	62.5776397515528	1659.887	1663	1313	1976	1539	1787	60.2301469103824	60.3386167146974	47.1451421734969	72.0274665702927	55.7352816449178	64.9462365591398	1335.8405	1335	1034.925	1629.025
15	baseline	revision_1-20240306-scenario_1-baseline-run_on_lagrangian_to_also_perform_ll_cut	1985	383.741	381	316	463.025	357	408	12.1674679814171	12.1263663149891	10.2448998632294	14.3600734843846	11.429512516469	12.8767110610224	3618.0789	3626.7299	2947.2299	4238.3049	3388.2299	3869.4799	3280.9805	3287.5	2605	3903.05	3049.75	3530.25	56.7393804594096	56.9407027866128	45.0851667849539	67.9952575732059	52.6509748952766	60.8826599109659	1795.931	1801	1438	2128.025	1675	1923	57.0255992546773	57.0971867007673	45.5972906403941	67.8785962693645	52.9805352798054	61.176186401145	1485.0495	1484.5	1163.975	1800.05
16	baseline	revision_1-20240306-scenario_1-baseline-run_on_lagrangian_to_also_perform_ll_cut	1986	415.085	412	340	496.025	386	444	12.3489994499575	12.2939457547371	10.2089412496563	14.652556671759	11.5165229866008	13.1838565022422	3914.4854	3923.7019	3212.6019	4578.7769	3663.9519	4183.7019	3589.549	3591.5	2889.725	4262.25	3339.75	3855	57.0483643885804	57.1178026971935	45.672259049977	67.8592902350814	53.0623659161179	61.1837906828334	1919.419	1918	1549.95	2261.025	1786.75	2059.25	57.1326602963387	57.2125464983502	45.7838479809976	67.63006429775	53.1350309347792	61.0633382991701	1670.13	1676	1315	2002.025
17	baseline	revision_1-20240306-scenario_1-baseline-run_on_lagrangian_to_also_perform_ll_cut	1987	395.2715	394	329	462	372	418	11.361727418264	11.3481331737983	9.44398585450804	13.2509825940483	10.7147993717641	12.0148401826484	4260.06465	4265.08665	3508.36165	4957.73665	3992.08665	4542.58665	3892.0845	3893	3134	4600	3627	4182	58.1750946840732	58.2357737897855	46.835795438275	69.0882601011891	54.2493113958714	62.3652134599558	2040.698	2043	1661.95	2394.025	1905	2187.5	58.6676476250254	58.6479675501885	47.5661827497865	69.0785081733585	54.6608118486697	62.7770476074366	1851.3865	1855.5	1467	2212
18	baseline	revision_1-20240306-scenario_1-baseline-run_on_lagrangian_to_also_perform_ll_cut	1988	387.791	389	320	449.025	367	408	10.6679462479995	10.6989247311828	8.8691094732052	12.3399286732374	10.1048421966105	11.2297617717253	4613.2074	4614.9289	3804.7789	5362.9289	4337.6789	4914.9289	4188.9035	4191	3379.925	4950.175	3910.75	4488	58.8625149661984	58.9044943820225	47.539959810467	69.5197431159284	54.9678752291858	62.9893902061102	2157.176	2161	1765	2527.075	2016.75	2305.25	59.3529819299342	59.4365997522296	48.2328791139817	69.495476264859	55.4955799957891	63.5726869723274	2031.7275	2037	1620	2414
19	baseline	revision_1-20240306-scenario_1-baseline-run_on_lagrangian_to_also_perform_ll_cut	1989	407.6955	406	339	479	383	432	10.319862011463	10.3059156956262	8.62174922735865	12.0898678735772	9.67741935483871	10.9264853977845	4952.2404	4956.9514	4093.9264	5740.0014	4660.9514	5264.4514	4487.2285	4494.5	3632.95	5280.15	4198.5	4803	58.2020082298463	58.2534335320031	47.0717802539518	68.4467265725289	54.4182158782161	62.2942320155541	2283.0465	2285.5	1871.95	2663.075	2137	2436	57.8030749469135	57.9383851396398	46.8406701425069	67.4763355015803	54.1144004014049	61.7493892455133	2204.182	2204	1771.875	2620
20	baseline	revision_1-20240306-scenario_1-baseline-run_on_lagrangian_to_also_perform_ll_cut	1990	460.605	459	369.975	561	427	493	10.389978517878	10.3328391060573	8.33309898762655	12.5854382231645	9.64687388382874	11.1085972850679	5303.4739	5306.6314	4389.1314	6148.1814	4994.1314	5642.1314	4815.2945	4814.5	3898.95	5678.05	4506	5151	56.5848285380148	56.6205978206661	46.1565693840818	66.7306473664793	52.7927867566173	60.5948424210215	2432.47	2433	1985.9	2844.05	2273.75	2603	54.8801050171225	54.8549205012953	44.7648786034622	64.3384768111711	51.3002200003905	58.7863233540232	2382.8245	2386	1924.925	2828
21	baseline	revision_1-20240306-scenario_1-baseline-run_on_lagrangian_to_also_perform_ll_cut	1991	488.503	485.5	390	599	451	526	10.146813850617	10.0835968483027	8.07587066101207	12.4071516302113	9.36432016469545	10.9287346769167	5671.1269	5661.2629	4682.2629	6586.7629	5332.7629	6026.2629	5164.6775	5154.5	4175.925	6082.3	4826.5	5526	55.7677279998886	55.7007293455826	45.3178694158076	65.7435061697411	51.9757497022843	59.7542735042735	2587.062	2586	2111.975	3058.15	2414	2765	53.7444311540324	53.6755579656106	43.6378259809895	63.3536859685923	50.083857442348	57.5239683201334	2577.6155	2581	2072	3042.125
22	baseline	revision_1-20240306-scenario_1-baseline-run_on_lagrangian_to_also_perform_ll_cut	1992	485.3375	485	387	589.025	449	521	9.54201813689633	9.54165047941471	7.60599124261682	11.6067903671536	8.83031935359754	10.2375079553166	6044.86915	6028.86115	4998.78615	7060.86115	5683.36115	6425.86115	5514.4505	5505	4460.925	6539.1	5153.25	5894	55.5661794978612	55.4987379305792	45.132734311127	65.7081194114958	51.877661897472	59.5464889938217	2730.278	2726	2225.925	3225.175	2545.75	2920.5	53.686269770986	53.6514865572869	43.7206572769953	63.7322311062037	49.9509363482374	57.5546719681909	2784.1725	2789	2261.975	3292.025
23	baseline	revision_1-20240306-scenario_1-baseline-run_on_lagrangian_to_also_perform_ll_cut	1993	490.3105	488	386	601.025	452	527	9.01278928109053	8.96324769030959	7.11339379185728	11.0179118638208	8.34062485349582	9.69834589702172	6434.3939	6420.0734	5318.5734	7525.5984	6048.3234	6841.0734	5863.9705	5852	4746.9	6956.05	5476	6269	54.9080063342867	54.867952994663	44.4503362237096	65.1004203643157	51.2468282423369	58.8290751390591	2870.464	2874	2322	3412.075	2674.75	3076	52.7704054556977	52.7590585348471	42.6448883950376	62.6990074122264	49.1504267673281	56.5953731174615	2993.5065	2992	2425.75	3539.1
24	baseline	revision_1-20240306-scenario_1-baseline-run_on_lagrangian_to_also_perform_ll_cut	1994	522.6535	519	403	651	477	567	8.71897064043106	8.65408516734827	6.73900765100025	10.8962010509347	7.94728602200686	9.44569173332348	6818.27665	6795.17465	5640.14965	8005.19965	6396.17465	7252.42465	6223.535	6208	5033	7412.125	5799.75	6659.25	53.2580514031603	53.1533995595623	43.0802344837171	63.1772694411973	49.6279933492554	57.0883486853289	3013.204	2999.5	2439.975	3585.15	2804	3236.5	50.2733025761571	50.1458652787112	40.5024375058446	59.7152694027144	46.8677494199536	53.9341009191274	3210.331	3205	2593.7	3823.05
25	baseline	revision_1-20240306-scenario_1-baseline-run_on_lagrangian_to_also_perform_ll_cut	1995	596.8305	590	443.975	771.025	535	656	8.57776193517714	8.46747930469374	6.37369033760186	11.0666416933196	7.70433670294746	9.42457910198899	7224.63965	7199.59665	5954.59665	8524.62165	6776.84665	7701.59665	6617.8215	6590.5	5342.875	7910.55	6164	7093.75	50.2200747357163	50.0700357292272	40.6028820294651	60.058396346485	46.7338194392242	53.8393544357286	3192.741	3181	2574	3844.15	2966	3432.25	45.8944834681804	45.7314907428744	36.962997616242	55.1660706445113	42.5978684061137	49.2753623188406	3425.0805	3418	2761	4077.025
26	baseline	revision_1-20240306-scenario_1-baseline-run_on_lagrangian_to_also_perform_ll_cut	1996	627.8155	621	461.975	825.025	557	692	8.24512639723929	8.15921696834408	6.06411640045524	10.7629591265932	7.33092492732637	9.10533710079218	7628.29515	7603.66765	6252.99265	9079.24265	7127.66765	8149.16765	7020.195	6995	5648.9	8487.125	6511.5	7543	48.4632449502835	48.2658760256499	38.9434180300321	58.3466935868249	44.9223581146077	52.0195959517041	3361.738	3343	2696.8	4090.125	3114	3620	44.1588239797485	43.9317038574237	35.2198014696403	53.7975478429511	40.8176320925312	47.562599893447	3658.457	3648.5	2947.85	4370.1
27	baseline	revision_1-20240306-scenario_1-baseline-run_on_lagrangian_to_also_perform_ll_cut	1997	665.9035	655	486.975	889	588	734	7.69822239753988	7.55071761783953	5.58793282445138	10.2399229256223	6.81042389115912	8.4804778279575	8041.9654	7996.5454	6534.5454	9643.7954	7486.2954	8608.0454	7424.826	7382	5932.95	9025	6867.5	7999.25	45.8052193646982	45.6323288047737	36.4473751376921	55.4664919203448	42.360000179996	49.3458986917974	3555.1995	3528	2819.975	4377.05	3275	3847	41.1123508899104	40.7852545366942	32.5252067520109	50.744812265175	37.7653581438173	44.5050385299348	3869.6265	3856.5	3109.9	4635.1
28	baseline	revision_1-20240306-scenario_1-baseline-run_on_lagrangian_to_also_perform_ll_cut	1998	695.921	683	486.975	949.075	611	776	7.30155584139884	7.1767309516282	5.09303561935141	9.93495593789341	6.39143519927499	8.16182326150253	8461.40415	8407.14215	6810.49215	10222.91715	7842.64215	9081.14215	7817.6565	7765	6181.65	9575.125	7190.75	8441	43.6189622213234	43.429146627894	34.6182763079915	53.4783127562724	40.114979854323	47.0987534178008	3730.112	3695	2921	4643.025	3420	4044.5	39.143137851249	38.8267566997257	30.6331222927347	48.7509957294548	35.8134605193429	42.4863528684726	4087.5445	4083	3254.9	4936.025
29	baseline	revision_1-20240306-scenario_1-baseline-run_on_lagrangian_to_also_perform_ll_cut	1999	741.2575	723	517	1039.05	642	834	6.74406378492819	6.57421016957774	4.70762894325041	9.39431199531698	5.84542984830291	7.64705882352941	8913.32915	8838.78215	7128.75715	10892.43215	8230.53215	9596.78215	8203.6265	8129.5	6433.825	10173.975	7516.75	8882	40.4360282105603	40.1019807865039	31.7714331553902	49.8393554233853	37.0778461383394	43.7892846453158	3929.4545	3886	3050	4954.075	3589.75	4276.25	35.7624949986374	35.4348548589834	27.6731099193116	44.954215126113	32.5328296456197	38.9713871785585	4274.172	4262.5	3367	5225
30	baseline	revision_1-20240306-scenario_1-baseline-run_on_lagrangian_to_also_perform_ll_cut	2000	745.279	726.5	506	1067.05	644.75	840	6.33713379564228	6.19932502879261	4.29169192382226	9.00948050970225	5.46851747173241	7.15054456951467	9312.2889	9232.0629	7386.3129	11556.1379	8564.5629	10059.0629	8570.774	8483	6640.95	10811.025	7815.5	9315.25	38.7258732248556	38.40577715876	29.9668509910382	48.4281502042212	35.3412967406931	42.0593024124964	4095.8435	4046.5	3130.95	5248	3709.75	4466.25	34.8385110500747	34.4239227692495	26.5161050682319	44.2970196423038	31.5525639246848	38.0039128025119	4474.9305	4453	3481	5517
31	baseline	revision_1-20240306-scenario_1-baseline-run_on_lagrangian_to_also_perform_ll_cut	2001	684.0135	666	468	963	592	773.25	5.81623654824719	5.6851680282995	3.98743960807268	8.10505643069756	5.01853927739933	6.56965851755112	9655.61315	9550.66315	7553.46315	12099.88815	8827.66315	10471.41315	8894.9155	8789	6821.95	11331.075	8069	9704	38.4112748586858	37.9033981020597	29.4104264627477	48.542169708862	34.9159118313937	41.8538108037805	4216.267	4156	3198.775	5434	3805.5	4607.5	35.8555605128029	35.3430843723838	27.1276141698677	46.1297210604763	32.2896790980052	39.2469949408281	4678.6485	4645	3600	5834.1
32	baseline	revision_1-20240306-scenario_1-baseline-run_on_lagrangian_to_also_perform_ll_cut	2002	622.1825	612	433	848	542	700	5.42925052726994	5.34477219563488	3.76204968640277	7.41097137854488	4.73061760840999	6.11449266954439	9998.63265	9891.30465	7764.35465	12575.97965	9114.80465	10867.05465	9179.1905	9066.5	6955.85	11748.275	8300	10048	38.7143082307813	38.2812328742957	29.4889066674508	49.4579319458121	35.0642298314832	42.3215546829432	4312.224	4252	3268	5572.425	3876.75	4724.5	37.6346692171036	37.1235477919953	28.5354851848937	48.4386351879729	33.8399033776289	41.3802128773338	4866.9665	4827.5	3696.775	6154
33	baseline	revision_1-20240306-scenario_1-baseline-run_on_lagrangian_to_also_perform_ll_cut	2003	550.7885	544	383.975	737.025	483	618.25	5.00054346936021	4.94630075449075	3.48814674598882	6.66981341235387	4.37392016004365	5.61505798108836	10296.3149	10181.1154	7958.1154	13044.1154	9353.1154	11215.1154	9417.609	9303.5	7087.975	12150	8482.75	10339	39.3394392601848	38.8573718703548	29.6270365214098	50.5719772879091	35.4988399071926	43.1678959869984	4376.5405	4310.5	3300.95	5688.025	3931	4809.25	39.7405263266904	39.3090967320906	29.7081828281324	51.5428990019229	35.6679518245459	43.7041797624979	5041.0685	4994	3811.9	6451.025
34	baseline	revision_1-20240306-scenario_1-baseline-run_on_lagrangian_to_also_perform_ll_cut	2004	482.6215	479	340.95	636	427.75	537	4.59513629958343	4.56850221250108	3.21711047786463	6.03514091173498	4.08476606057059	5.12046974397774	10532.35565	10402.01115	8093.98615	13390.01115	9552.51115	11498.76115	9605.7725	9479	7208.875	12441.05	8630.75	10568	40.0456889443191	39.5728198227194	30.028656303616	51.721116535236	36.0612936530636	44.0239772035585	4389.3385	4329	3308.55	5704.1	3927	4832	41.7997929751972	41.289243793703	31.1809175183963	54.2160302986897	37.5182129534937	46.1126135581406	5216.434	5164	3899.375	6730.025
35	baseline	revision_1-20240306-scenario_1-baseline-run_on_lagrangian_to_also_perform_ll_cut	2005	422.239	421	306	541.025	376	468	4.20996392550758	4.20493923577699	3.06112274404228	5.36898470567969	3.7442150301014	4.67903866702006	10757.8269	10627.0174	8237.3174	13702.2424	9743.5174	11766.0174	9765.744	9642.5	7291.575	12686.1	8760.25	10758	40.8088222739628	40.3077026736369	30.4025530028331	52.7766320671042	36.6877190483683	44.9825597147601	4379.0215	4307	3273.95	5716	3925	4826	43.6709200348493	43.058349666994	32.5012094823416	56.8386968425736	39.1505776487517	48.2072517927482	5386.7225	5322.5	3998.95	6981.575
36	baseline	revision_1-20240306-scenario_1-baseline-run_on_lagrangian_to_also_perform_ll_cut	2006	370.43	370	277.975	465	336	405	3.85104456411166	3.85922640465729	2.87907595989002	4.78569342630794	3.49494428538355	4.21733432232586	10940.51165	10799.18165	8338.13165	13979.20665	9893.18165	11962.68165	9876.513	9743.5	7333.775	12863.675	8838.25	10891	41.4819280979736	40.9446218176345	30.7863971533216	53.6826462025703	37.2437528591794	45.7587289848261	4363.3025	4300	3273	5690.075	3905	4808	45.3694989877419	44.9186052664068	33.8917202743783	58.7583110976599	40.6588867086647	50.0234620699196	5513.2105	5436.5	4044	7210
37	baseline	revision_1-20240306-scenario_1-baseline-run_on_lagrangian_to_also_perform_ll_cut	2007	331.3005	332	249.975	406	302	363	3.52526075857274	3.53578254406456	2.6588550573598	4.27555121536903	3.22017247025434	3.85803260419592	11146.35615	11003.60965	8523.98465	14219.10965	10088.60965	12198.10965	9952.3525	9815	7369.75	12969	8902	10982	42.0045458986315	41.5172351177914	31.0967489910481	54.4599628183606	37.6786247493921	46.3782500353489	4391.668	4329.5	3276	5701.175	3929.75	4839.25	46.7368899507786	46.1757369207365	34.917002836108	60.2484415107972	41.8345531853324	51.518760615121	5560.6845	5490	4076.85	7289.425
38	baseline	revision_1-20240306-scenario_1-baseline-run_on_lagrangian_to_also_perform_ll_cut	2008	299.003	300	228	365	275	324	3.23562659045104	3.25131329913744	2.47808672032607	3.92371122253536	2.98358067496304	3.51062166613916	11259.6124	11106.2139	8611.9139	14385.2139	10185.2139	12320.9639	9924.6835	9777	7318	12970	8852.25	10959	42.0558809725669	41.5557940791345	31.0046173726348	54.6232948583421	37.6716724425619	46.50524955721	4410.7235	4342	3296.9	5709.2	3952	4856	47.7351799282849	47.0866638620109	35.67462021122	61.2227169073732	42.8541134406461	52.5534888721643	5513.96	5434	4004.75	7319
39	baseline	revision_1-20240306-scenario_1-baseline-run_on_lagrangian_to_also_perform_ll_cut	2009	267.7485	269	204	323	246	290	2.95145390628457	2.96427386351067	2.26343920807806	3.54926712902639	2.72201959326209	3.19064084457342	11338.53265	11183.93165	8644.58165	14501.13165	10253.93165	12413.43165	9883.2025	9727.5	7256.825	12984	8811	10938.25	42.0550485624833	41.5020626864974	30.8293001144191	54.8018214930581	37.5907268557311	46.530629705681	4394.992	4337	3305	5688.075	3947	4826.75	48.450921021891	47.8604125673776	36.4098034886288	62.0495903016956	43.5274725274725	53.2442145408846	5488.2105	5390	3944.825	7314.525
40	baseline	revision_1-20240306-scenario_1-baseline-run_on_lagrangian_to_also_perform_ll_cut	2010	238.657	240	186.975	288	222	257	2.68965559943978	2.70346446961372	2.11801063217297	3.22108684101405	2.4972628245611	2.8906338909753	11432.26515	11279.27065	8722.84565	14607.52065	10344.27065	12511.27065	9829.8635	9678	7195.75	12935	8763.75	10891	42.0160734504114	41.4501676167078	30.8034758786011	54.8315197612578	37.4895418505637	46.5206148124118	4345.944	4298	3287.85	5598.375	3909	4775.5	48.9804705803382	48.4775933504031	36.9600841664451	62.6263929030469	44.1113490364026	53.8836128256243	5483.9195	5398	3908.975	7343.6
41	baseline	revision_1-20240306-scenario_1-baseline-run_on_lagrangian_to_also_perform_ll_cut	2011	213.4675	214	167	256	198	230	2.46378561396046	2.47439291057659	1.93352081110879	2.93147845556123	2.29228634904004	2.64307187921534	11464.5184	11306.2029	8742.5279	14616.7029	10366.7029	12546.4529	9702.3745	9543	7073	12784	8630.5	10758.75	41.6529620113151	41.0606606567683	30.4226810181339	54.4509753812079	37.1032077068472	46.1846505577678	4258.659	4215	3216	5489.15	3829	4683	49.1503367202278	48.6353774123558	37.1433451866876	62.7079197576453	44.3517553006604	53.9522055483351	5443.7155	5355.5	3853.9	7327
42	baseline	revision_1-20240306-scenario_1-baseline-run_on_lagrangian_to_also_perform_ll_cut	2012	189.5425	190	148	228	176	204	2.23000782536333	2.23377854438114	1.7421189855416	2.66292922214436	2.07591933570581	2.39076669414674	11267.0494	11114.4999	8521.3749	14446.4999	10173.4999	12360.7499	9393.652	9235	6787.55	12455	8327	10446.25	40.4605948830588	39.8673999510066	29.2804403862117	53.2242211871288	35.9023125737853	45.0400744895726	4159.598	4110	3131	5333.45	3740.75	4574	48.9369771464195	48.3886498254681	36.8695124972004	62.3654047885118	44.1005275086167	53.7996719359985	5234.054	5143.5	3635.95	7126.05
43	baseline	revision_1-20240306-scenario_1-baseline-run_on_lagrangian_to_also_perform_ll_cut	2013	172.7445	173	134	209	160	186	2.0536490436728	2.06401531939253	1.59587233021358	2.46449226323909	1.9045352553206	2.20231334023175	11207.99165	11061.72715	8443.62715	14375.72715	10101.22715	12310.97715	9218.885	9067	6615.65	12246	8154.75	10269	39.7579408968765	39.1632548618219	28.5264856797122	52.4708814420029	35.1962105504363	44.325401609255	4065.423	4017	3053.8	5212.4	3662.5	4477	48.3282455184023	47.7877686412747	36.2296260786194	61.6129552737201	43.63854806831	53.1390814008405	5153.462	5057	3548.975	7059
44	baseline	revision_1-20240306-scenario_1-baseline-run_on_lagrangian_to_also_perform_ll_cut	2014	156.697	156	123	191.025	145	169	1.8752410456228	1.87194467628473	1.47403271801453	2.28369146895982	1.73540948532034	2.01399975439027	11005.1319	10851.1944	8224.9444	14160.8944	9890.1944	12111.6944	8971.721	8813	6360.75	11970.55	7903.25	10026.25	38.6747845483135	38.0690385642668	27.4369016536118	51.2787306378926	34.1911910848409	43.122563655683	3964.382	3921	2973.925	5117	3562	4355.25	47.4434393107408	47.0235237638022	35.723743328313	60.5887113038788	42.7326205930563	52.1413529242238	5007.339	4915	3401.7	6915
45	baseline	revision_1-20240306-scenario_1-baseline-run_on_lagrangian_to_also_perform_ll_cut	2015	143.4465	144	109	176	132	155	1.72169585104479	1.72455089820359	1.33005594659654	2.09857297038014	1.5882558785466	1.85670078552726	10543.4649	10394.6999	7786.3499	13742.7499	9434.4499	11641.4499	8554.5645	8404.5	6003	11557	7511.25	9590.5	36.8053006477046	36.1877821441549	25.8939600398296	49.3847207884654	32.3557772524148	41.1839497828387	3821.5205	3784	2866.925	4914.025	3438	4199.25	45.8698616380241	45.4501979159227	34.3841801510501	58.7185488450472	41.2307333021952	50.3354124985289	4733.044	4634	3128.95	6643.45
46	baseline	revision_1-20240306-scenario_1-baseline-run_on_lagrangian_to_also_perform_ll_cut	2016	129.4665	129	97.975	161	118	140	1.56412012432825	1.55932603795504	1.18075075658754	1.9308534601512	1.43408050132562	1.69017582414139	9981.77115	9839.04565	7248.12065	13194.57065	8857.54565	11100.04565	8040.0045	7901	5544.9	11001.425	7005	9056	34.502823679773	33.9012396837036	23.8108218088511	46.8965791197394	30.044585818845	38.7846087212938	3614.619	3578.5	2718	4646.1	3250	3969	43.6739714584235	43.284129063826	32.7939625963512	55.9277607103653	39.3100037096575	47.9617389946124	4425.3855	4317.5	2833	6349.45
47	baseline	revision_1-20240306-scenario_1-baseline-run_on_lagrangian_to_also_perform_ll_cut	2017	114.1795	114	85	143	104	125	1.3869867605125	1.38822403063667	1.04573970602404	1.72591315936596	1.2642839776319	1.51309462640808	8697.64865	8537.42015	6002.29515	11947.42015	7571.42015	9816.42015	7008.615	6858	4637.8	9910	6003.5	7999.75	29.9625558718397	29.3488347284374	19.8938387319608	41.9628447778272	25.6456693229896	34.1495012307294	3239.9055	3207	2412.9	4173	2899.75	3566.25	39.3630143585546	39.0250776152283	29.4800440052118	50.369115333414	35.2796090036372	43.3421106464504	3768.7095	3670.5	2211.85	5737
48	baseline	revision_1-20240306-scenario_1-baseline-run_on_lagrangian_to_also_perform_ll_cut	2018	87.447	87	61	116	78	97	1.06553184371092	1.05963606652425	0.75398275850228	1.40384848118117	0.951111493524848	1.17589416952474	6256.36415	6070.20465	3673.92965	9459.75465	5112.20465	7342.20465	5119.819	4954	2998.7	7837.07499999999	4155.75	6031.5	21.7766409969056	21.1352140026957	12.8061405249714	33.2927052150297	17.6697440956354	25.6732183908543	2549.594	2520	1842.825	3362.175	2261.75	2836	31.0717515693705	30.6935843818233	22.6608608496225	40.7201384397465	27.5914464741351	34.5267963080252	2570.225	2447	1137.975	4481.175
49	baseline	revision_1-20240306-scenario_1-baseline-run_on_lagrangian_to_also_perform_ll_cut	2019	65.478	65	42	90.0249999999999	57	74	0.797014717848021	0.794085107282829	0.520762103264537	1.10484299559378	0.693213811772809	0.892085415165386	4732.30565	4546.28465	2318.65965	7927.85964999999	3577.28465	5830.78465	3863.297	3683	1937.85	6538.15	2919	4740	16.3331505819575	15.5712352708347	8.2575484896648	27.4957034562515	12.3366834170854	20.0245492254296	1966.7635	1934	1334	2713.15	1715.75	2217	23.9471628374553	23.5580235289389	16.5708488355092	32.7612338708909	20.9221138798604	27.050001420799	1896.5335	1754	587.975	3790.275
50	baseline	revision_1-20240306-scenario_1-baseline-run_on_lagrangian_to_also_perform_ll_cut	2020	49.135	48	30	73	41	56	0.604830562736845	0.594390442499045	0.373028118260859	0.881170489418859	0.511684838728913	0.690383416085599	3740.3279	3533.4274	1489.7524	6884.82739999999	2544.1774	4820.9274	3048.0475	2861.5	1272.975	5643.55	2106.75	3899	12.8352357440706	12.0918715164815	5.45458719610896	23.6300503978775	8.90331411916438	16.3790850224043	1502.636	1472	935.85	2185.15	1271	1735	18.5030518768611	18.1518996139494	11.7302818885307	26.6805973618322	15.6330207886665	21.3044604507349	1545.4115	1395.5	336	3450.225
51	baseline	revision_1-20240306-scenario_1-baseline-run_on_lagrangian_to_also_perform_ll_cut	2021	38.7175	38	20	62	31	46	0.483376406461553	0.477786322095453	0.255395224109309	0.767903743407628	0.387960707891872	0.566921968399099	3118.0734	2906.5489	999.048899999999	6290.6739	1904.7989	4190.2989	2493.5775	2305	843	5062.075	1549.25	3321.5	10.4751566050988	9.69600909838284	3.58737998631224	21.1939021750721	6.54465590858061	13.8777041443291	1180.5285	1157	647.975	1825.025	953.75	1406.25	14.7416947679546	14.4508200827109	8.24806805388216	22.4913306656031	11.986597194354	17.4859228482575	1313.049	1149.5	190	3235.675
52	baseline	revision_1-20240306-scenario_1-baseline-run_on_lagrangian_to_also_perform_ll_cut	2022	30.4495	30	13	52	23	37	0.383353131806575	0.374765771392879	0.167568511131081	0.65062607414682	0.2937232651975	0.462211118051218	3410.98215	3201.60665	1272.58165	6600.60665	2200.10665	4500.60665	2133.285	1930	620.975	4642	1217.25	2916.25	8.93120687810076	8.0896520705699	2.62556351533064	19.2625873100791	5.13766820001888	12.1453447634751	967.588	939.5	486	1583.375	746	1183	12.1866646377964	11.7865369848989	6.24275975240643	19.5547812047149	9.52988724237481	14.7995963743397	1165.697	993	129	3052.025
53	baseline	revision_1-20240306-scenario_1-baseline-run_on_lagrangian_to_also_perform_ll_cut	2023	26.182	25	10	48	19	32	0.331201615755947	0.319244030136636	0.128349936553283	0.602068800341443	0.239385577812803	0.409522584058018	3026.2694	2821.7439	849.243899999999	6298.31889999999	1769.9939	4151.4939	1857.9955	1640	471.975	4308.325	977	2598.5	7.74363892022125	6.84505676194023	2.00423507217278	17.7325167390316	4.13067025905986	10.7864681676754	826.0895	791	379.95	1449.025	602	1032.5	10.4561235764525	10.062852770851	4.9000216663966	17.9073093914213	7.74314467902182	13.0141308456662	1031.906	849	90	2861.2
54	baseline	revision_1-20240306-scenario_1-baseline-run_on_lagrangian_to_also_perform_ll_cut	2024	22.8775	21	7	46	15	29	0.2910528626326	0.27560863692406	0.09629802935217	0.567062891799361	0.198085179216412	0.36822513631058	2509.4974	2285.2439	496.243899999999	5787.51889999999	1264.2439	3579.7439	1616.446	1388.5	348.975	4023.6	775.75	2302.75	6.71071685403294	5.79218970873737	1.46178932128174	16.3830524044298	3.25854376541231	9.58203408124688	701.6335	665.5	280.975	1305.125	476.75	910	8.93678430298796	8.54565617223845	3.67929266837584	16.1994395270116	6.15877301338126	11.5326961691889	914.8125	725	66	2674.05
55	baseline	revision_1-20240306-scenario_1-baseline-run_on_lagrangian_to_also_perform_ll_cut	2025	20.005	19	5	43	12	26	0.256226980294975	0.242923629580125	0.0660150976808798	0.536040421523711	0.160029545734335	0.337432805599035	2106.1284	1847.7439	309.243899999999	5275.44389999999	916.993899999999	3093.4939	1407.492	1170	253	3736.625	605.5	2043.25	5.82331408363275	4.89288680335624	1.06831710524475	15.0987576088505	2.54642141510069	8.46841197134261	595.314	558	204.975	1203.05	371.75	793	7.63643393298608	7.21698782936529	2.68043970076563	14.7275083556501	4.894094978298	10.0645092260946	812.178	616	47	2540.1
56	baseline	revision_1-20240306-scenario_1-baseline-run_on_lagrangian_to_also_perform_ll_cut	2026	17.3255	16	4	40	10	24	0.223553730886252	0.20663914348458	0.0486108180183558	0.488194924572031	0.131302853162815	0.304672457850229	1781.6404	1495.2439	205.218899999999	4830.74389999999	678.493899999999	2681.4939	1226.884	987	181	3490.125	479.5	1812.5	5.06031244649124	4.09858779170984	0.764021815265399	13.9897853090873	2.01874830418636	7.50508353757106	504.9285	463	146	1091.05	289	693	6.52662477040842	6.04260931616097	1.9518132225299	13.524633643314	3.87372120429	8.84855289588656	721.9555	525	34	2369
57	baseline	revision_1-20240306-scenario_1-baseline-run_on_lagrangian_to_also_perform_ll_cut	2027	15.0605	13	2	36	8	21	0.195865057575437	0.175640073759722	0.0286697247706422	0.453545158143055	0.105603591902017	0.26788767095926	1516.1914	1206.7439	137.243899999999	4446.3939	489.743899999999	2324.7439	1070.639	823.5	130	3231.1	365	1603.25	4.40321203682183	3.40767984631176	0.547710665082966	12.9494584393658	1.53866685240988	6.61219236494743	428.501	381.5	104.975	996.075	224	602	5.58342246656725	5.04989200894152	1.37366901856253	12.3426455446095	3.01774522194193	7.81012346019836	642.138	443	23	2222.4
58	baseline	revision_1-20240306-scenario_1-baseline-run_on_lagrangian_to_also_perform_ll_cut	2028	13.168	11	1	34	6	19	0.172474535317185	0.15166139302918	0.0145731689761557	0.439279324224956	0.0820204852839038	0.244037800145451	1296.9334	975.743899999998	95.2188999999993	4030.4439	363.993899999999	2013.9939	935.8775	689	91.975	2987.075	285	1411	3.83869900984607	2.85907526103398	0.384200390066104	11.9895874184039	1.19259785754558	5.78816588847573	364.7685	316	71.975	908.099999999999	172	521.25	4.79038633261001	4.19879252204281	0.973800982043327	11.3442531459069	2.33867847198826	6.8294341902992	571.109	377.5	16	2078
59	baseline	revision_1-20240306-scenario_1-baseline-run_on_lagrangian_to_also_perform_ll_cut	2029	11.4195	9	1	32	5	16	0.150748676057068	0.126478837658933	0.0132118802669974	0.412653992803106	0.0656792899485866	0.219347796541062	1114.2194	791.243899999998	65.2438999999993	3666.19389999999	263.743899999999	1732.9939	819.4915	575	63.975	2752.3	221	1251	3.3527461483335	2.38085379895582	0.265525104533517	11.0264951958273	0.920555030557274	5.07675510130976	310.565	260	50	808.324999999998	131	454	4.11222646609872	3.49863283055661	0.687481385774352	10.3428032291776	1.82310843366702	5.96986812924616	508.9265	316.5	11	1928.475
60	baseline	revision_1-20240306-scenario_1-baseline-run_on_lagrangian_to_also_perform_ll_cut	2030	9.946	8	0	30	3	15	0.132311087110843	0.106368835812114	0	0.381915171680701	0.0450941571012052	0.195353520234066	960.730899999998	642.243899999998	45.2438999999993	3341.5189	195.993899999999	1503.4939	718.4625	477	45	2523.15	169.75	1098.5	2.93244862449214	1.96565388188432	0.186290735397243	10.1038889544133	0.704293501185086	4.45364435259055	264.6235	214	35	730.124999999999	100	396	3.5327575709035	2.89370025978301	0.48745319555158	9.48271219938624	1.39481074751629	5.23179724265924	453.839	263	8	1789.75
[truncated: 32 more columns]
